# Supplementary material for: Effects of Dietary Nitrate Supplementation on Performance during Single and Repeated Bouts of Short-Duration High-Intensity Exercise: A Systematic Review and Meta-Analysis of Randomised Controlled Trials
Source: Antioxidants (Basel). 2023 May 31;12(6):1194. doi: 10.3390/antiox12061194 (PMC10294948; doi:10.3390/antiox12061194)
Supplement: Supplementary file 1 [file antioxidants-12-01194-s001.zip]

Archive with 1 entries (1 files):
- antioxidants-2422204-Suppllemntary Materials..pdf
